# Supplementary material for: Green Extraction of Depsidones and Depsides from Hypogymnia physodes (L.) Nyl. Using Natural Deep Eutectic Solvents
Source: Int J Mol Sci. 2024 May 17;25(10):5500. doi: 10.3390/ijms25105500 (PMC11121973; doi:10.3390/ijms25105500)
Supplement: Supplementary file 1 [file ijms-25-05500-s001.zip]

Archive with 1 entries (1 files):
- ijms-2993087-supplementary.pdf
